# Supplementary material for: Polyamines Involved in Regulating Self-Incompatibility in Apple
Source: Genes (Basel). 2021 Nov 15;12(11):1797. doi: 10.3390/genes12111797 (PMC8620888; doi:10.3390/genes12111797)
Supplement: Supplementary file 1 [file genes-12-01797-s001.zip]

Archive with 1 entries (1 files):
- genes-1441952-supplementary.pdf
